# Supplementary material for: Risk factors for pregnancy-related clinical outcome in myasthenia gravis: a systemic review and meta-analysis
Source: Orphanet J Rare Dis. 2022 Feb 16;17:52. doi: 10.1186/s13023-022-02205-z (PMC8848664; doi:10.1186/s13023-022-02205-z)
Supplement: Supplementary file 1 — Additional file 1. Characteristics of individuals from included studies except case reports. [file 13023_2022_2205_MOESM1_ESM.xlsx]

## Sheet: Sheet1
Author (Year)	Region	No. (patient)	No. (pregnancy)	No. (miscarriage)	Times of MG worsening			Definition of worsening	Times of MG improvements			Definition of improvement
					DP	AP	Total		DP	AP	Total
Fraser (1963)	England	12	21	1	1	2	3	-	9	0	9	-
Osagie (1981)	England	6	9	1	6	0	6	-	1	6	7	-
Eden (1983)	America	8	12	0	4	1	5	-	-	-	-	-
Batocchi (1999)	Italy	37	64	10	11	15	26	Clinical worsening on the same or increased drug dosage	12	0	12	Marked improvement (stable marked improvement of myasthenic signs with reduction in drug dosage), Mild improvement (slight improvement of myasthenic signs without reduction in drug dosage)
Djelmis (2002)	Croatia	65	69	1	10	11	21	-	-	-	-	-
Tellez (2004)	Mexico	18	18	1	7	0	7	A deterioration of the disease (worsening of the Osserman's stage) and an increase in the dosages of medications compared with before the pregnancy, or the need for immunosuppressant drugs such as 2azathioprine and/or prednisone.	2	0	2	Clinical improvement of the symptoms and decrease of the dosage of the medications that they received before pregnancy by 30% or more
Roth (2006)	Switzerland	6	15	3	2	5	7	Higher stage according to the classification of Ossermann in comparison with the previous stage.	1	1	2	Lower stage according to the classification of Ossermann in comparison with the previous stage.
Hoff (2007)	Norway	73	135	12	13	0	13	-	-	-	-	-
Almeida (2010)	Portugal	17	17	2	7	0	7	-	-	-	-	-
Boldingh (2016)	Norway, Dutch	246	246	Unknown	9	28	37	Patients with maternal MG were defined as women who had clinical onset of MG during pregnancy (9 months) or postpartum (6 months).	-	-	-	-
Braga (2016)	Portugal	25	30	2	13	14	27	Patients who required significant dose changes of their ongoing treatments or addition of secondary treatments to control symptoms	-	-	-	-
Ducci (2017)	Brazil	21	35	5	-	-	15	Clinical worsening with same drug dosage, increased drug dosage or new drug was added	-	-	9	Stable marked improvement of myasthenic signs with or without reduction in drug dosage
Shi (2018)	China	8	8	Unknown	2	1	3	-	-	-	3	-
Tanacan (2019)	Turkey	12	27	4	11	0	11		-	-	7	-
Alharbi (2021)	Canada	20	28	Unknown	7	9	16	-	-	-	-	-
