# Supplementary material for: Risk factors for pregnancy-related clinical outcome in myasthenia gravis: a systemic review and meta-analysis
Source: Orphanet J Rare Dis. 2022 Feb 16;17:52. doi: 10.1186/s13023-022-02205-z (PMC8848664; doi:10.1186/s13023-022-02205-z)
Supplement: Supplementary file 2 — Additional file 2. Newcastle–Ottawa scale for assessing the quality of the included studies in meta-analysis. [file 13023_2022_2205_MOESM2_ESM.xlsx]

## Sheet: Sheet1
Study	Selection				Comparability	Exposure			Total
	Representativeness of the exposed cohort	Selection of the non-exposed cohort	Ascertainment of exposure	Demonstration that outcome of interest	Comparability of cases and controls on the bias of design or analysis	Assessment of outcome	Long enough follow-up period for outcome to occur	Adequacy of follow up of cohorts	Total
Boldingh, et al 2016	*	*	*	*		*	*	*	7
Fraser, et al 1963	*	*		*		*	*		5
Owagie, et al 1981	*	*		*		*	*		5
Eden, et al 1983	*	*		*		*	*		5
Battochi, et al 1999	*	*		*		*	*	*	6
Djelmis, et al 2002	*	*		*		*	*	*	6
Tellez, et al 2004	*	*		*		*	*	*	6
Roth, et al 2006	*	*		*		*	*	*	6
Hoff, et al 2007	*	*		*		*	*	*	6
Kalidindi, et al 2007	*			*		*	*		4
Braga, et al 2016	*	*		*		*	*	*	6
Ducci, et al 2017	*	*		*		*	*	*	6
Shi, et al 2018	*	*		*		*	*	*	6
Tanacan, et al 2019	*	*		*		*	*	*	6
Alharbi, et al 2021	*	*		*		*	*	*	6
