# Supplementary material for: Risk factors for pregnancy-related clinical outcome in myasthenia gravis: a systemic review and meta-analysis
Source: Orphanet J Rare Dis. 2022 Feb 16;17:52. doi: 10.1186/s13023-022-02205-z (PMC8848664; doi:10.1186/s13023-022-02205-z)
Supplement: Supplementary file 3 — Additional file 3. Myasthenia gravis status scale and definitions. [file 13023_2022_2205_MOESM3_ESM.xlsx]

## Sheet: Sheet1
Myasthenia gravis status	Definition
Pregestational
Complete remission	(1) Asymptomatic for at least 12 months without therapy; (2) No weakness of any muscle on careful examination by someone skilled in evaluation of neuromuscular disease; (3) Isolated weakness of eyelid closure acceptable.
Prepartum and postpartum
Worsening	(1) Newly involved muscle or persistent exacerbation of clinical manifestations at the same dosage; (2) Increased dosages of medications or new drug to control symptoms; (3) Higher stage according to correlating clinical classifications/ scoring systems (ie. Ossermann’s stage, MGFA classifiction, QMG, MG-QoL, ADL, MGC score, etc.); (4) Defined by authors.
Improvement	(1) Improvement of clinical myasthenic manifestations or a reduction in MG medications than those they received before pregnancy; (2) Defined by authors.
