# Supplementary material for: Risk factors for pregnancy-related clinical outcome in myasthenia gravis: a systemic review and meta-analysis
Source: Orphanet J Rare Dis. 2022 Feb 16;17:52. doi: 10.1186/s13023-022-02205-z (PMC8848664; doi:10.1186/s13023-022-02205-z)
Supplement: Supplementary file 4 — Additional file 4. Details of risk factors for worsening not included in the meta-analysis (single data or without original data). [file 13023_2022_2205_MOESM4_ESM.xlsx]

## Sheet: Sheet1
Study	Possible risk factors	OR (95% CI)	Pregnancy size	Total worsening size	Description in the study
Batocchi (1999)	MG severity	-	64	26	No correlation was found between MG severity before conception and exacerbation of symptoms during pregnancy.
Almeida (2010)	Epidural block during delivery	6.00 (0.48-75.34)	17	7
Almeida (2010)	Pharmacologic remission	0.28 (0.02-3.58)	17	7
Boldingh (2016)	Immunosuppressant	0.55 (0.18-1.63)	246	37
Boldingh (2016)	Plasma exchange or intravenous immunogloblin	0.52 (0.21-1.34)	246	37
Boldingh (2016)	Generalized MG	1.35 (0.62-2.97)	246	37
Boldingh (2016)	Follicular hyperplasia	1.58 (0.78-3.22)	246	37
Boldingh (2016)	MuSK Ab-positive	1.13 (0.13-9.99)	246	37
Boldingh (2016)	Associated autoimmune disease	1.48 (0.72-3.01)	246	37
Ducci (2017)	Abnormal repetitive nerve stimulation (RNS)	17.11 (1.87-156.26)	35	15	The miscarriage rate was statistically significantly higher in the deterioration group than in the other 2 groups (p < 0.001 for both)
Tanacan (2019)	Preterm birth rate	-	11	27	The preterm birth rate was higher in the deterioration and improvement groups than in the disease-stable group (p values were 0.034 and 0.04, respectively)
Tanacan (2019)	PPROM (Preterm Premature Rupture of Membranes) rate	-	11	27	The PPROM rate was statistically significantly higher in the deterioration group than in the other 2 groups (p < 0.001 for both).
Tanacan (2019)	Miscarriage rate	-	11	27
Alharbi (2021)	Disease duration (>2 vs ≤2)	3.43 (0.65-18.22)	28	7
