# Supplementary material for: Risk factors for pregnancy-related clinical outcome in myasthenia gravis: a systemic review and meta-analysis
Source: Orphanet J Rare Dis. 2022 Feb 16;17:52. doi: 10.1186/s13023-022-02205-z (PMC8848664; doi:10.1186/s13023-022-02205-z)
Supplement: Supplementary file 5 — Additional file 5. Details of clinical factors for improvement mot included in the meta-analysis (single data or without original data). [file 13023_2022_2205_MOESM5_ESM.xlsx]

## Sheet: Sheet1
Study	Possible predictors	OR (95% CI)	Pregnancy size	Total improvement size	Description in the study
Ducci (2017)	Normal RNS	1.14 (0.17-7.76)	35	6	-
Shi (2018)	Caesarean section	0.10 (0.00-2.99)	8	3	-
Tanacan (2019)	Ocular MG	0.50 (0.05-5.24)	5	27	-
